# Supplementary material for: Pleiotropic Potential of Evernia prunastri Extracts and Their Main Compounds Evernic Acid and Atranorin: In Vitro and In Silico Studies
Source: Molecules. 2023 Dec 31;29(1):233. doi: 10.3390/molecules29010233 (PMC10780513; doi:10.3390/molecules29010233)
Supplement: Supplementary file 1 [file molecules-29-00233-s001.zip]

Archive with 1 entries (1 files):
- molecules-2776689-supplementary.pdf
